# Supplementary material for: Pro-Environmental Behaviors: Determinants and Obstacles among Italian University Students
Source: Int J Environ Res Public Health. 2021 Mar 23;18(6):3306. doi: 10.3390/ijerph18063306 (PMC8004768; doi:10.3390/ijerph18063306)
Supplement: Supplementary file 1 [file ijerph-18-03306-s001.zip]

Archive with 2 entries (2 files):
- ijerph-1123281-supplementary.pdf
- Supplemental material - Tables S1 to S8.pdf
